# Supplementary material for: Cannabis lighting: Decreasing blue photon fraction increases yield but efficacy is more important for cost effective production of cannabinoids
Source: PLoS One. 2021 Mar 23;16(3):e0248988. doi: 10.1371/journal.pone.0248988 (PMC7987162; doi:10.1371/journal.pone.0248988)
Supplement: S1 Data — (CSV) [file pone.0248988.s007.csv]

percentBlue	efficacy	trial	temp	area	repDays	repDLI	vegDays	molsPerDollar	repPPFD	ypf	flowerChamber	stemChamber	leafChamber	meanCBD	sdCBD	meanTHC	sdTHC	flowerMeterSquare	stemMeterSquare	leafMeterSquare	totalBiomassMeterSquare	harvestIndex	gramsPerDay	gramsPerMol	gramsPerDollar	gramsCBD	gramsTHC
4	1.72	1	22	0.93	57	32.4	7	61.92	750	1	546.6	157.2	272.1	8.199711667	0.312017392	0.32654	0.017036267	587.7419355	169.0322581	292.5806452	1049.354839	0.560098371	9.183467742	0.283440362	17.55062724	4819.314405	191.9212516
4	1.72	2	25	0.92	48	38.88	7	61.92	900	1	639.2	120	0	8.409845	1.219921832	0.33949	0.031876374	625.3043478	130.4347826	0	755.7391304	0.827407663	11.36916996	0.292416923	18.10645586	5258.712643	212.284573
4	1.72	3	27	0.92	55	38.88	14	61.92	900	1	701	186.7	212.5	11.53064496	1.552960054	0.509191748	0.064797293	761.9565217	202.9347826	230.9782609	1195.869565	0.637156881	11.04284814	0.284023872	17.58675815	8785.850128	387.9819729
9.8	2.13	1	22	0.89	57	32.4	7	76.68	750	0.96	531.4	176.5	283	7.250475	0.406858176	0.29523	0.023048466	597.0786517	198.3146067	317.9775281	1113.370787	0.536280149	9.329353933	0.287943023	22.07947097	4329.103837	176.2755303
9.8	2.13	2	25	0.93	48	38.88	7	76.68	900	0.96	620.2	139.7	0	7.485385	0.902558167	0.30818	0.024805306	600.1935484	150.2150538	0	750.4086022	0.799822319	10.91260997	0.280674125	21.52209189	4492.679784	184.9676477
9.8	2.13	3	27	0.89	55	38.88	14	76.68	900	0.96	589.1	168.4	199.1	12.01161732	0.668078768	0.52638649	0.024261617	661.9101124	189.2134831	223.7078652	1074.831461	0.615826887	9.592900179	0.246730972	18.91933091	7950.610967	348.4205407
10.4	2.51	1	22	0.9	57	32.4	7	90.36	750	0.95	509.7	133.6	244.8	7.568886667	0.572930221	0.301896667	0.031026343	566.3333333	148.4444444	272	986.7777778	0.573921856	8.848958333	0.273115998	24.67876157	4286.512816	170.9741456
10.4	2.51	2	25	0.89	48	38.88	7	90.36	900	0.95	680.8	134.8	0	8.09712	0.416019204	0.32195	0.005331585	688.4494382	151.4606742	0	839.9101124	0.819670377	12.51726251	0.321946052	29.09104528	5574.457715	221.6462966
10.4	2.51	3	27	0.96	55	38.88	14	90.36	900	0.95	572.4	152.5	196	12.6071853	0.856404213	0.527064415	0.021098672	596.25	158.8541667	204.1666667	959.2708333	0.621565859	8.641304348	0.22225577	20.0830314	7517.034236	314.2621577
16	2.4	1	22	0.96	57	32.4	7	86.4	750	0.94	505.4	130.9	260.5	7.851371667	1.052200083	0.314231667	0.043215146	526.4583333	136.3541667	271.3541667	934.1666667	0.563559322	8.225911458	0.253886156	21.93576389	4133.420042	165.4298795
16	2.4	2	25	0.96	48	38.88	7	86.4	900	0.94	572.6	121.6	0	8.1576	0.522650906	0.335105	0.013272394	536.8125	126.6666667	0	663.4791667	0.809087198	9.760227273	0.251034652	21.68939394	4379.10165	179.8885528
20	2.43	1	22	0.92	57	32.4	7	87.48	750	0.93	489.1	123.3	274.3	7.268015	0.680402794	0.297511667	0.022617837	531.6304348	134.0217391	298.1521739	963.8043478	0.551595805	8.306725543	0.256380418	22.42815897	3863.897974	158.1662567
20	2.43	2	25	0.9	48	38.88	7	87.48	900	0.93	586.3	104.5	0	7.36576	0.598919444	0.30441	0.044279027	586.3	116.1111111	0	702.4111111	0.834696363	10.66	0.274176955	23.985	4318.545088	178.475583
20	2.43	3	27	0.9	55	38.88	14	87.48	900	0.93	612.8	164.5	177.6	11.51296442	1.335984122	0.513988834	0.052567851	680.8888889	182.7777778	197.3333333	1061	0.641742591	9.867954911	0.253805425	22.20289855	7839.049551	349.9692863
3.5	1.72	3	27	0.93	55	38.88	14	61.92	900	1	711.5	199.8	208.2	11.28961303	0.504356333	0.493297201	0.046866155	765.0537634	214.8387097	223.8709677	1203.763441	0.635551586	11.0877357	0.285178387	17.65824575	8637.160938	377.3988798
